# Supplementary material for: Structures of the human leading strand Polε–PCNA holoenzyme
Source: Nat Commun. 2024 Sep 8;15:7847. doi: 10.1038/s41467-024-52257-x (PMC11381554; doi:10.1038/s41467-024-52257-x)
Supplement: Supplementary file 6 — Source Data [file 41467_2024_52257_MOESM6_ESM.xlsx]

## Sheet: uncropped_gel for SF.1a
uncropped_gel for Supplementary Fig. 1a

## Sheet: uncropped_gel for SF.8b
uncropped_gel for Supplementary Fig. 8b
